# Supplementary material for: Nucleic acid mediated activation of a short prokaryotic Argonaute immune system
Source: Nat Commun. 2024 Jun 6;15:4852. doi: 10.1038/s41467-024-49271-4 (PMC11156904; doi:10.1038/s41467-024-49271-4)
Supplement: Supplementary file 4 — Source Data [file 41467_2024_49271_MOESM4_ESM.xlsx]

## Sheet: Figure 1b
Figure 1b

## Sheet: Figure 4b
Figure 4b
WT	TIR R114EN116A	TIR W46A	TIR Y105A	pAGO Q35A/Y37A	pAGO ΔAA322-327 (Loop10-9)
112158	1451	1416	29737	2111	755
111784	1221	846	27764	2102	1119
107353	1878	1973	28370	2539	307
